# Supplementary material for: Crosslinking by ZapD drives the assembly of short FtsZ filaments into toroidal structures in solution
Source: eLife. 2025 Sep 15;13:RP95557. doi: 10.7554/eLife.95557 (PMC12435895; doi:10.7554/eLife.95557)
Supplement: Figure 1—figure supplement 5—source data 1. [file elife-95557-fig1-figsupp5-data1.zip]

Archive with 6 entries (6 files):
- Gel5.jpg
- Gel1.tif
- Gel1-2.jpg
- Gel2.jpg
- Gel3.jpg
- Gel4.jpg
