# Supplementary material for: Crosslinking by ZapD drives the assembly of short FtsZ filaments into toroidal structures in solution
Source: eLife. 2025 Sep 15;13:RP95557. doi: 10.7554/eLife.95557 (PMC12435895; doi:10.7554/eLife.95557)
Supplement: Figure 1—figure supplement 5—source data 2. [file elife-95557-fig1-figsupp5-data2.zip]

Archive with 2 entries (2 files):
- Figure 1ΓÇöfigure supplement 5ΓÇösource data 2.pdf
- __MACOSX/._Figure 1ΓÇöfigure supplement 5ΓÇösource data 2.pdf
